# Supplementary material for: Genome-wide identification, evolutionary estimation and functional characterization of two cotton CKI gene types
Source: BMC Plant Biol. 2021 May 22;21:229. doi: 10.1186/s12870-021-02990-y (PMC8140429; doi:10.1186/s12870-021-02990-y)
Supplement: Supplementary file 2 — Additional file 2: Table S1. The gene ID of CKI genes in 22 species. [file 12870_2021_2990_MOESM2_ESM.xlsx]

## Sheet: Table S1
	Table S1. Characterization of CKI gene family identified in twenty-two species
	G.raimondii	G. hirsutum acc. TM-1		G.barbadense		G.herbaceum	G. arboreum	Arabidopsis thaliana	Theobroma cacao	Oryza sativa	Vitis vinifera	Sorghum bicolor	Amborella trichopoda Baill	Picea abies	Selaginella moellendorffii	Physcomitrella patens	Volvox carteri	Chlamydomonas reinhardtii	Ostreococcus lucimarinus	Micromonas pusilla	Cyanidioschyzon merolae	Phaeodactylum tricornutum	Aureococcus anophagefferens	Ectocarpus siliculosus
		At subgenome in G. hirsutum	Dt subgenome in G. hirsutum	At subgenome in G.barbadense	Dt subgenome in G.barbadense
Type I	Gorai.011G175500(GrCKI1)	Gh_A10G0993 (GhCKI1A)	Gh_D10G2569 (GhCKI1D)	Gbar_A10G012030	Gbar_D10G016350	Ghe10G19380	Gar10G19500	AT4G28540.1	Thecc1EG026183t1	LOC_Os02g56560	GSVIVT01027835001	Sb04g026400	AmTr v1.0 scaffold0036.48	MA 6447g0010	113824	1s182 90V6.1	Vocar20006297m	2614556832	640415772	2615678033	CMER CMS377C	649339967	2508302553	2509192152
	Gorai.006G253000(GrCKI2)	Gh_A09G2005 (GhCKI2A)	Gh_D09G2218 (GhCKI2D)	Gbar_A02G003960	Gbar_D03G018630	Ghe09G28950	Gar09G27980	AT1G03930.1	Thecc1EG020908t1	LOC_Os02g40860	GSVIVT01028363001	Sb06g022560	AmTr v1.0 scaffold00109.125	MA 107134g0010	231975	1s430 12V6.1	Vocar20006452m	2614569563				949337823	2508307594
	Gorai.005G050700(GrCKI3)	Gh_A02G0391 (GhCKI3A)	Gh_D02G0444 (GhCKI3D)	Gbar_A11G026120	Gbar_D09G024230	Ghe03G25830	Gar03G24920	AT5G44100.1	Thecc1EG003981t1	LOC_Os04g43490	GSVIVT01015176001	Sb04g036670	AmTr v1.0 scaffold00067.56		81432	1s182 82V6.1
	Gorai.007G275800(GrCKI4)	Gh_A11G2235 (GhCKI4A)	Gh_D11G2540 (GhCKI4D)	Gbar_A08G023330	Gbar_D02G004550	Ghe11G31820	Gar11G31340	AT3G23340.1	Thecc1EG029074t1	LOC_Os10g33650	GSVIVT01016807001	Sb01g019390
	Gorai.004G249300(GrCKI5）	Gh_A08G1934 (GhCKI5A)	Gh_D08G2300 (GhCKI5D)	Gbar_A08G020550	Gbar_D11G027130	Ghe08G28040	Gar08G27750	AT4G14340.1	Thecc1EG037626t1	LOC_Os01g38950	GSVIVT01015342001	Sb04g010990
	Gorai.004G221700(GrCKI6)	Gh_A08G1695 (GhCKI6A)	Gh_D08G2053 (GhCKI6D)	Gbar_A07G022800	Gbar_D08G024000	Ghe08G25060	Gar08G24740	AT1G04440.1	Thecc1EG037828t1	LOC_Os05g51560		Sb03g000820
	Gorai.001G254700(GrCKI7)	Gh_A07G1952 (GhCKI7A)	Gh_D07G2169(GhCKI7D)	Gbar_A11G013670	Gbar_D08G021470	Ghe07G28190	Gar07G28260	AT5G43320.1	Thecc1EG037175t1	LOC_Os01g51200		Sb09g030690
	Gorai.007G147800(GrCKI8)	Gh_A11G1211 (GhCKI8A)	Gh_D11G3508 (GhCKI8D)	Gbar_A07G016040	Gbar_D07G023360	Ghe11G15170	Gar11G14710	AT2G19470.1		LOC_Os02g17910		Sb03g025700
	Gorai.001G179300(GrCKI9)	Gh_A07G1408 (GhCKI9A)	Gh_D07G1506 (GhCKI9D)	Gbar_A05G013470	Gbar_D07G016460	Ghe07G18580	Gar07G19050	AT4G08800.1		LOC_Os01g13060		Sb03g032560
	Gorai.009G142600(GrCKI10)	Gh_A05G1130 (GhCKI10A)	Gh_D05G1301 (GhCKI10D)	Gbar_A07G001380	Gbar_D05G013910	Ghe05G14730	Gar05G14210	AT1G72710.1
	Gorai.001G013300(GrCKI11)	Gh_A07G0121 (GhCKI11A)	Gh_D07G2381 (GhCKI11D)	Gbar_A05G002720	Gbar_D07G001380	Ghe07G01380	Gar07G01420	AT4G26100.1
	Gorai.009G032600(GrCKI12)	Gh_A05G0227 (GhCKI12A)	Gh_D05G0310 (GhCKI12D)	Gbar_A13G021040	Gbar_D05G003150	Ghe05G03350	Gar05G03120	AT5G57015.1
	Gorai.013G227100(GrCKI13)	Gh_A13G1711 (GhCKI13A)	Gh_D13G2059 (GhCKI13D)	Gbar_A08G027200	Gbar_D13G021400	Ghe13G26330	Gar13G25990	AT4G28880.1
	Gorai.004G290000(GrCKI14)	Gh_A08G2241 (GhCKI14A)	Gh_D08G2607 (GhCKI14D)	Gbar_A07G000750	Gbar_D08G027910	Ghe08G32060	Gar08G31840	AT4G28860.1
	Gorai.001G007400(GrCKI15)	Gh_A07G0035 (GhCKI15A)	Gh_D07G0076 (GhCKI15D)	Gbar_D06G006980	Gbar_D07G000760	Ghe06G07980	Gar07G00770
	Gorai.010G074400(GrCKI16)	Gh_A06G0560 (GhCKI16A)	Gh_D06G0632 (GhCKI16D)		Gbar_A06G006760	Ghe07G00730	Gar06G07970
Type II	Gorai.009G137100(GrCKI17)	Gh_A05G1088 (GhCKI17A)	Gh_D05G1267 (GhCKI17D)	Gbar_A11G027600	Gbar_D11G034990	Ghe05G14200	Gar05G13700	AT2G25760.1	Thecc1EG028872t1	LOC_Os05g11140	GSVIVT01015403001	Sb03g036000	AmTr v1.0 scaffold00078.148	MA 34972g0010	139482	1s66 174V6.1	Vocar20006795m	2614562779	640415656	2615678013
	Gorai.011G072100(GrCKI18)	Gh_A10G0586 (GhCKI18A)	Gh_D10G0631 (GhCKI18D)	Gbar_A13G011930	Gbar_D13G011650	Ghe10G06880	Gar10G06930	AT3G13670.1	Thecc1EG037217t1	LOC_Os01g10150	GSVIVT01035288001	Sb02g004030	AmTr v1.0 scaffold00024.112	MA 18703g0010	177864	1s131 16V6.1	Vocar20002769m	2614571908
	Gorai.013G219500(GrCKI19)	Gh_A13G1646 (GhCKI19A)	Gh_D13G2009 (GhCKI19D)	Gbar_A11G031890	Gbar_D11G032670	Ghe13G25640	Gar05G04770	AT3G03940.1	Thecc1EG040287t1	LOC_Os01g54100	GSVIVT01025385001	Sb08g023280	AmTr v1.0 scaffold00056.59
	Gorai.001G026300(GrCKI20)	Gh_A07G2301 (GhCKI20A)	Gh_D07G0215 (GhCKI20D)	Gbar_A13G018960	Gbar_D13G018920	Ghe07G02740	Gar07G02720	AT5G18190.1	Thecc1EG037903t1	LOC_Os03g57940	GSVIVT01017003001	Sb09g006270
	Gorai.009G048800(GrCKI21)	Gh_A05G0360 (GhCKI21A)	Gh_D05G0476 (GhCKI21D)	Gbar_A07G002630	Gbar_D07G002570	Ghe05G05070	Gar11G32880		Thecc1EG026463t1	LOC_Os07g07560	GSVIVT01033400001	Sb03g002790
	Gorai.013G175600(GrCKI22)		Gh_D10G0542 (GhCKI22D)	Gbar_A13G020370	Gbar_D13G020710	Ghe08G01740	Gar08G01760			LOC_Os01g56580		Sb03g034340
	Gorai.006G042700(GrCKI23)			Gbar_A05G004260	Gbar_D05G004790	Ghe13G14880	Gar13G25330					Sb08g019600
	Gorai.004G018100(GrCKI24)	Gh_A08G0110 (GhCKI24A)	Gh_D08G0155 (GhCKI24D)	Gbar_A10G007070	Gbar_D10G006940	Ghe13G23840	Gar08G01750					Sb01g005460
	Gorai.004G018000(GrCKI25)		Gh_D08G0154 (GhCKI25D)	Gbar_A05G012980	Gbar_D05G013360	Ghe11G33790	Gar13G23670
	Gorai.013G203000(GrCKI26)	Gh_A13G1511 (GhCKI26A)	Gh_D13G1841 (GhCKI26D)	Gbar_A08G001650	Gbar_D08G001670	Ghe11G40230	Gar13G14340
	Gorai.013G123300(GrCKI27)	Gh_A13G0876 (GhCKI27A)	Gh_D13G1118 (GhCKI27D)	Gbar_A08G001640	Gbar_D08G001660	Ghe08G31010	Gar13G23670
	Gorai.007G289500(GrCKI28)	Gh_A11G2352 (GhCKI28A)	Gh_D11G2665 (GhCKI28D)	Gbar_A08G026250	Gbar_D08G026910	Ghe05G02490	Gar11G39600
	Gorai.007G343500(GrCKI29)	Gh_A11G2652 (GhCKI29A)	Gh_D11G3355 (GhCKI29D)	Gbar_A05G002380	Gbar_D05G002360		Gar08G30850
	Gorai.004G279600(GrCKI30)	Gh_A08G2140 (GhCKI30A)	Gh_D08G2507 (GhCKI30D)				Gar05G02260
	Gorai.009G024100(GrCKI31)	Gh_A05G0158 (GhCKI31A)	Gh_D05G0222 (GhCKI31D)
