# Supplementary material for: Genome-wide identification, evolutionary estimation and functional characterization of two cotton CKI gene types
Source: BMC Plant Biol. 2021 May 22;21:229. doi: 10.1186/s12870-021-02990-y (PMC8140429; doi:10.1186/s12870-021-02990-y)
Supplement: Supplementary file 3 — Additional file 3: Table S2. The value of nonsynoymous substitutions per nonsynonymous site (Ka) and synonymous substitutions per synonymous site (Ks) for CKI homologous gene pair in cotton. [file 12870_2021_2990_MOESM3_ESM.xlsx]

## Sheet: Table S2
Table S2. The value of nonsynoymous substitutions per nonsynonymous site (Ka) and synonymous substitutions per synonymous site (Ks) for CKI homologous gene pair in cotton.
G.hirsutum-G.raimondii					G.hirsutum-G.arboreum
genepair	ka/ks	ka	ks		genepair	ka/ks	ka	ks
Gh_A10G0993(GhCKI1A)-Gorai.011G175500	0.2711	0.0089+-0.003	0.033+-0.0097		Gh_A10G0993(GhCKI1A)-Gar10G19500	0	0+-0	0.0027+-0.0027
Gh_A09G2005(GhCKI2A)-Gorai.006G253000	0.2414	0.005+-0.0022	0.0207+-0.0073		Gh_A09G2005(GhCKI2A)-Gar09G27980	0.0914	0.0009+-0.0009	0.01+-0.0058
Gh_A02G0391(GhCKI3A)-Gorai.005G050700	0.3683	0.0107+-0.0032	0.0289+-0.0084		Gh_A02G0391(GhCKI3A)-Gar03G24920	0.72	0.0039+-0.002	0.0055+-0.0039
Gh_A11G2235(GhCKI4A)-Gorai.007G275800	0.0744	0.002+-0.0014	0.0267+-0.0085		Gh_A11G2235(GhCKI4A)-Gar11G31340	0.3789	0.001+-0.001	0.0026+-0.0026
Gh_A08G1934(GhCKI5A)-Gorai.004G249300	0.2906	0.0082+-0.0029	0.0283+-0.0082		Gh_A08G1934(GhCKI5A)-Gar08G27750	0.7439	0.2142+-0.0161	0.2879+-0.0359
Gh_A08G1695(GhCKI6A)-Gorai.004G221700	0.108	0.0051+-0.0022	0.0476+-0.0126		Gh_A08G1695(GhCKI6A)-Gar08G24740	0.2384	0.002+-0.0014	0.0085+-0.0049
Gh_A07G1952(GhCKI7A)-Gorai.001G254700	0.1925	0.0082+-0.0029	0.0426+-0.0108		Gh_A07G1952(GhCKI7A)-Gar07G28260	0.4401	0.005+-0.0022	0.0113+-0.0056
Gh_A11G1211(GhCKI8A)-Gorai.007G147800	0.1781	0.0061+-0.0025	0.0344+-0.0097		Gh_A11G1211(GhCKI8A)-Gar11G14710	0.7081	0.002+-0.0014	0.0028+-0.0028
Gh_A07G1408(GhCKI9A)-Gorai.001G179300	0.5767	0.0613+-0.0078	0.1063+-0.0206		Gh_A07G1408(GhCKI9A)-Gar07G19050	0.335	0.0029+-0.0017	0.0087+-0.005
Gh_A05G1130(GhCKI10A)-Gorai.009G142600	0.3581	0.0106+-0.0032	0.0296+-0.009		Gh_A05G1130(GhCKI10A)-Gar05G14210	0	0+-0	0.0104+-0.0052
Gh_A07G0121(GhCKI11A)-Gorai.013G227100	0.1551	0.0604+-0.0078	0.3892+-0.0481		Gh_A07G0121(GhCKI11A)-Gar07G01420	0.3516	0.0029+-0.0017	0.0083+-0.0048
Gh_A05G0227(GhCKI12A)-Gorai.009G032600	0.2072	0.0068+-0.0026	0.0328+-0.01		Gh_A05G0227(GhCKI12A)-Gar05G03120	0.6667	0.0028+-0.0016	0.0042+-0.0081
Gh_A13G1711(GhCKI13A)-Gorai.013G227100	0.1091	0.0038+-0.0019	0.0352+-0.0103		Gh_A13G1711(GhCKI13A)-Gar13G25990	0.5029	0.0029+-0.0017	0.0057+-0.0041
Gh_A08G2241(GhCKI14A)-Gorai.004G290000	0.2112	0.0051+-0.0023	0.0241+-0.0091		Gh_A08G2241(GhCKI14A)-Gar08G31840	0.1822	0.002+-0.0014	0.0109+-0.0063
Gh_A07G0035(GhCKI15A)-Gorai.001G007400	0.3579	0.0113+-0.0035	0.0316+-0.0108		Gh_A07G0035(GhCKI15A)-Gar07G00770	0.4412	0.0015+-0.0025	0.0034+-0.0034
Gh_A06G0560(GhCKI16A)-Gorai.010G074400	0.1305	0.0042+-0.0021	0.0319+-0.0102		Gh_A06G0560(GhCKI16A)-Gar06G07970	0.1961	0.002+-0.0014	0.0103+-0.006
Gh_A05G1088(GhCKI17A)-Gorai.009G137100	0.1414	0.0051+-0.0018	0.0362+-0.0084		Gh_A05G1088(GhCKI17A)-Gar05G13700	0.3253	0.0085+-0.0023	0.026+-0.0084
Gh_A10G0586(GhCKI18A)-Gorai.011G072100	0.2098	0.0067+-0.0022	0.0321+-0.0093		Gh_A10G0586(GhCKI18A)-Gar10G06930	0.2445	0.0022+-0.0013	0.0089+-0.0051
Gh_A13G1646(GhCKI19A)-Gorai.013G219500	0.0903	0.0042+-0.0017	0.047+-0.0116		Gh_A13G1646(GhCKI19A)-Gar13G25330	0.0567	0.0007+-0.0007	0.0126+-0.0057
Gh_A07G2301(GhCKI20A)-Gorai.001G026300	0.2744	0.0258+-0.0041	0.0942+-0.0163		Gh_A07G2301(GhCKI20A)-Gar07G02720	0.2715	0.0105+-0.0025	0.0388+-0.0097
Gh_A05G0360(GhCKI21A)-Gorai.009G048800	0.0955	0.0031+-0.0016	0.0327+-0.0088		Gh_A05G0360(GhCKI21A)-Gar05G04770	0.2402	0.0023+-0.0013	0.0096+-0.0048
Gh_A08G0110(GhCKI24A)-Gorai.004G018000	0.2799	0.0129+-0.0028	0.0462+-0.0102		Gh_A08G0110(GhCKI24A)-Gar08G01750	0.2022	0.003+-0.0013	0.0146+-0.006
Gh_A13G1511(GhCKI26A)-Gorai.013G203000	0.1219	0.007+-0.0021	0.0576+-0.0107		Gh_A13G1511(GhCKI26A)-Gar13G23670	0.8738	0.0032+-0.0014	0.0037+-0.0026
Gh_A13G0876(GhCKI27A)-Gorai.013G123300	0.1717	0.0058+-0.0019	0.0336+-0.008		Gh_A13G0876(GhCKI27A)-Gar13G14340	0	0+-0	0.0074+-0.0037
Gh_A11G2352(GhCKI28A)-Gorai.007G289500	0.1851	0.005+-0.0018	0.0272+-0.0073		Gh_A11G2352(GhCKI28A)-Gar11G32880	0.3817	0.0085+-0.0022	0.0224+-0.007
Gh_A11G2652(GhCKI29A)-Gorai.007G343500	0.2605	0.0137+-0.003	0.0526+-0.0104		Gh_A11G2652(GhCKI29A)-Gar11G39600	0.214	0.0039+-0.0016	0.0184+-0.0056
Gh_A08G2140(GhCKI30A)-Gorai.004G279600	0.2927	0.0226+-0.0039	0.0772+-0.0132		Gh_A08G2140(GhCKI30A)-Gar08G30850	0.8123	0.0286+-0.0044	0.0352+-0.0087
Gh_A05G0158(GhCKI31A)-Gorai.009G024100	0.1765	0.004+-0.0016	0.0226+-0.0069		Gh_A05G0158(GhCKI31A)-Gar05G02260	0.3181	0.0007+-0.0007	0.0021+-0.0021
Gh_D10G2569( (GhCKI1D)-Gorai.011G175500	0	0+-0	0.0161+-0.0066		Gh_D10G2569( (GhCKI1D)-Gar10G19500	0.2516	0.009+-0.003	0.0356+-0.01
Gh_D09G2218 (GhCKI2D)-Gorai.006G253000	0.3683	0.001+-0.001	0.0027+-0.0027		Gh_D09G2218 (GhCKI2D)-Gar09G27980	0.1198	0.0028+-0.0016	0.0238+-0.0084
Gh_D02G0444 (GhCKI3D)-Gorai.005G050700	0.4358	0.0066+-0.0025	0.0151+-0.0062		Gh_D02G0444 (GhCKI3D)-Gar03G24920	0.4771	0.0101+-0.0032	0.0211+-0.0075
Gh_D11G2540 (GhCKI4D)-Gorai.007G275800	0	0+-0	0.0026+-0.0026		Gh_D11G2540 (GhCKI4D)-Gar11G31340	0.0469	0.001+-0.001	0.0212+-0.0075
Gh_D08G2300 (GhCKI5D)-Gorai.004G249400	0.1579	0.0008+-0.0008	0.0052+-0.0037		Gh_D08G2300 (GhCKI5D)-Gar08G27760	0.572	0.0087+-0.0028	0.0153+-0.0058
Gh_D08G2053 (GhCKI6D)-Gorai.004G221700	0.2803	0.006+-0.0024	0.0212+-0.0081		Gh_D08G2053 (GhCKI6D)-Gar08G24740	0.1926	0.0092+-0.003	0.0476+-0.0126
Gh_D07G2169 (GhCKI7D)-Gorai.001G254700	0.5227	0.003+-0.0017	0.0057+-0.004		Gh_D07G2169 (GhCKI7D)-Gar07G28260	0.2625	0.0101+-0.0032	0.0386+-0.0105
Gh_D11G3508 (GhCKI8D)-Gorai.007G147800	0.1997	0.0029+-0.0017	0.0146+-0.0066		Gh_D11G3508 (GhCKI8D)-Gar11G14710	0.1477	0.005+-0.0022	0.0337+-0.0099
Gh_D07G1506 (GhCKI9D)-Gorai.001G179300	0.7963	0.0571+-0.0075	0.0718+-0.017		Gh_D07G1506 (GhCKI9D)-Gar07G19050	0.674	0.016+-0.004	0.0238+-0.0085
Gh_D05G1301 (GhCKI10D)-Gorai.009G142600	0.2831	0.0027+-0.0016	0.0096+-0.0055		Gh_D05G1301 (GhCKI10D)-Gar05G14210	0.2311	0.0078+-0.0028	0.0338+-0.0095
Gh_D07G2381(GhCKI11D)-Gorai.001G013300	0.9014	0.0164+-0.0042	0.0182+-0.0093		Gh_D07G2381(GhCKI11D)-Gar07G01420	0.5256	0.1528+-0.0131	0.2908+-0.0369
Gh_D05G0310(GhCKI12D)-Gorai.009G032600	0.1112	0.001+-0.001	0.0087+-0.005		Gh_D05G0310(GhCKI12D)-Gar05G03120	0.1635	0.0061+-0.0024	0.0371+-0.0105
Gh_D13G2059(GhCKI13D)-Gorai.013G227100	0	0+-0	0.0122+-0.0061		Gh_D13G2059(GhCKI13D)-Gar13G25990	0.0868	0.0029+-0.0017	0.0337+-0.0098
Gh_D08G2607(GhCKI14D)-Gorai.004G290000	0.1854	0.0031+-0.0018	0.0166+-0.0074		Gh_D08G2607(GhCKI14D)-Gar08G31840	0.0654	0.002+-0.0014	0.031+-0.0104
Gh_D07G0076(GhCKI15D)-Gorai.001G007400	0.5398	0.0389+-0.0064	0.072+-0.0189		Gh_D07G0076(GhCKI15D)-Gar07G00770	0.7131	0.0461+-0.0072	0.0646+-0.0164
Gh_D06G0632(GhCKI16D)-Gorai.010G074400	0.2294	0.0021+-0.0015	0.0092+-0.0053		Gh_D06G0632(GhCKI16D)-Gar06G07970	0.1551	0.0062+-0.0025	0.0399+-0.0117
Gh_D05G1267(GhCKI17D)-Gorai.009G137100	0.2965	0.0034+-0.0014	0.0113+-0.0048		Gh_D05G1267(GhCKI17D)-Gar05G13700	0.2224	0.0122+-0.0028	0.0548+-0.012
Gh_D10G0631(GhCKI18D)-Gorai.011G072100	0.2044	0.0024+-0.0012	0.0118+-0.0048		Gh_D10G0631(GhCKI18D)-Gar10G06930	0.5577	0.0155+-0.0032	0.0278+-0.0081
Gh_D13G2009(GhCKI19D)-Gorai.013G219500	0.6585	0.0071+-0.0022	0.0108+-0.0054		Gh_D13G2009(GhCKI19D)-Gar13G25330	0.116	0.0044+-0.0018	0.0381+-0.0097
Gh_D07G0215(GhCKI20D)-Gorai.001G026300	0.3825	0.0109+-0.0026	0.0285+-0.0088		Gh_D07G0215(GhCKI20D)-Gar07G02720	0.3358	0.0258+-0.0042	0.0769+-0.0145
Gh_D05G0476(GhCKI21D)-Gorai.009G048800	0.0713	0.0008+-0.0008	0.0106+-0.0048		Gh_D05G0476(GhCKI21D)-Gar05G04770	0.1943	0.0059+-0.0021	0.0305+-0.0086
Gh_D10G0542(GhCKI22D)-Gorai.004G018100	0.4939	0.2918+-0.0209	0.5909+-0.0754		Gh_D10G0542(GhCKI22D)-Gar08G01760	0.5258	0.2952+-0.0211	0.5614+-0.0717
Gh_D08G0155(GhCKI24D)-Gorai.004G018100	0.1161	0.0025+-0.0013	0.0218+-0.0069		Gh_D08G0155(GhCKI24D)-Gar08G01760	0.2918	0.0198+-0.0035	0.0679+-0.0129
Gh_D08G0154(GhCKI25D)-Gorai.004G018000	0.2434	0.0139+-0.0029	0.0571+-0.0112		Gh_D08G0154(GhCKI25D)-Gar08G01750	0.2376	0.0191+-0.0035	0.0803+-0.0135
Gh_D13G1841(GhCKI26D)-Gorai.013G203000	0.1778	0.0032+-0.0014	0.0181+-0.0058		Gh_D13G1841(GhCKI26D)-Gar13G23670	0.0926	0.0056+-0.0019	0.061+-0.0114
Gh_D13G1118(GhCKI27D)-Gorai.013G123300	0.395	0.0108+-0.0026	0.0274+-0.0079		Gh_D13G1118(GhCKI27D)-Gar13G14340	0.2554	0.0142+-0.003	0.0555+-0.011
Gh_D11G2665(GhCKI28D)-Gorai.007G289500	0.2633	0.0019+-0.0011	0.0073+-0.0036		Gh_D11G2665(GhCKI28D)-Gar11G32880	0.2338	0.0064+-0.002	0.0272+-0.0072
Gh_D11G3355(GhCKI29D)-Gorai.007G343500	0.2439	0.0032+-0.0014	0.0129+-0.0046		Gh_D11G3355(GhCKI29D)-Gar11G39600	0.38	0.019+-0.0035	0.05+-0.0101
Gh_D08G2507(GhCKI30D)-Gorai.004G279600	0.1775	0.002+-0.0012	0.0114+-0.0047		Gh_D08G2507(GhCKI30D)-Gar08G30850	0.31	0.0239+-0.004	0.0772+-0.0131
Gh_D05G0222(GhCKI31D)-Gorai.009G024100	0.2751	0.0033+-0.0015	0.0121+-0.005		Gh_D05G0222(GhCKI31D)-Gar05G02260	0.186	0.004+-0.0017	0.0217+-0.0066
