# Supplementary material for: Genome-wide identification, evolutionary estimation and functional characterization of two cotton CKI gene types
Source: BMC Plant Biol. 2021 May 22;21:229. doi: 10.1186/s12870-021-02990-y (PMC8140429; doi:10.1186/s12870-021-02990-y)
Supplement: Supplementary file 4 — Additional file 4: Table S3. Summary of 22 sequenced genomes used for identification of CKI genes. [file 12870_2021_2990_MOESM4_ESM.xlsx]

## Sheet: Table S3
Table S3.Summary of 22 sequenced genomes used for identification of CKI genes.
Organism	version	Source of data	Genome assembly
Volvox carteri	v2.1	http://phytozome.jgi.doe.gov/pz/portal.html	scaffold
Chlamydomonas reinhardtii	v5.5	http://phytozome.jgi.doe.gov/pz/portal.html	chromosome
Ostreococcus lucimarinus	v2.0	http://phytozome.jgi.doe.gov/pz/portal.html	chromosome
Micromonas pusilla	v3.0	http://phytozome.jgi.doe.gov/pz/portal.html	scaffold
Physcomitrella patens	v3.3	http://phytozome.jgi.doe.gov/pz/portal.html	chromosome
Selaginella moellendorffii	v1.0	http://phytozome.jgi.doe.gov/pz/portal.html	scaffold
Phaeodactylum tricornutum	v2.0	https://jgi.doe.gov/	chromosome
Aureococcus anophagefferens	CCMP 1984	https://jgi.doe.gov/	scaffold
Cyanidioschyzon merolae	strain 10D	https://www.ncbi.nlm.nih.gov/genome/	chromosome
Ectocarpus siliculosus	Ec 32 (CCAP 1310/04)	https://jgi.doe.gov/	scaffold
Sorghum bicolor	v3.1.1	http://phytozome.jgi.doe.gov/pz/portal.html	Chromosome
Picea abies	v1.0	http://congenie.org/	scaffold
Amborella trichopoda	v1.0	http://phytozome.jgi.doe.gov/pz/portal.html	scaffold
Oryza sativa	v7.0	http://phytozome.jgi.doe.gov/pz/portal.html	Chromosome
Vitis vinifera	Genoscope.12X	http://phytozome.jgi.doe.gov/pz/portal.html	Chromosome
Gossypium raimondii	D5_JGI	https://www.cottongen.org/	Chromosome
Gossypium arboreum	A2_WHU	https://www.cottongen.org/	Chromosome
Gossypium herbaceum	A1_WHU	https://www.cottongen.org/	Chromosome
Gossypium hirsutum	AD1_NBI	https://www.cottongen.org/	Chromosome
Gossypium barbadense	AD2_HAU	https://www.cottongen.org/	Chromosome
Theobroma cacao	v1.1	http://phytozome.jgi.doe.gov/pz/portal.html	scaffold
Arabidopsis thaliana	TAIR10	http://phytozome.jgi.doe.gov/pz/portal.html	Chromosome
