# Supplementary material for: Genome-wide identification, evolutionary estimation and functional characterization of two cotton CKI gene types
Source: BMC Plant Biol. 2021 May 22;21:229. doi: 10.1186/s12870-021-02990-y (PMC8140429; doi:10.1186/s12870-021-02990-y)
Supplement: Supplementary file 5 — Additional file 5: Table S4. Primer for Quantitative RT-PCR analysis of GhCKI genes expression in G. hirsutum. [file 12870_2021_2990_MOESM5_ESM.xlsx]

## Sheet: Table S4
Table S4. Primer for Quantitative RT-PCR analysis of GhCKI genes expression in G. hirsutum.
Primer Name	Accession number	Sequences(5'-3')	Destination
GhCKI1A/D-F	Gh_A10G0993 Gh_D10G2569	GCCTGTCAACAACTCAGAGAATCC	qRT-PCR
GhCKI1A/D-R		TGCCTCCGACACAAGCAAATC
GhCKI2A/D-F	Gh_A09G2005 Gh_D09G2218	ATCGGGAGTGGGAAAAGGAAATA	qRT-PCR
GhCKI2A/D-R		CTTGACAATGGTACGAGAGGACG
GhCKI3A/D-F	Gh_A02G0391 Gh_D02G0444	CTCTCGTGTATCAGTGCCCACAAT	qRT-PCR
GhCKI3A/D-R		ATATGAACAATTTTCCCTAAGGTGAG
GhCKI4A/D-F	Gh_A11G2235 Gh_D11G2540	TCCATTCAGGGTCAGAGCAAAA	qRT-PCR
GhCKI4A/D-R		CATTGGGATGGGAATATGAGGAC
GhCKI5A/D-F	Gh_A08G1934 Gh_D08G2300	TCAGGTGCCGTTGAGGTATTTA	qRT-PCR
GhCKI5A/D-R		GCTGCTAGGATGGGTGGTAGAA
GhCKI8A/D-F	Gh_A11G1211 Gh_D11G3508	TGACATTCCTCAAAACCGACTATC	qRT-PCR
GhCKI8A/D-R		GTACGTTCTTAAAGGCATCAGGCT
GhCKI9A/D-F	Gh_A07G1408 Gh_D07G1506	CCACAAGGTAAGGCCCAAAATAC	qRT-PCR
GhCKI9A/D-R		ACCGAAAAGAGTTGAGAAAGTTGTT
GhCKI10A/D-F	Gh_A05G1130 Gh_D05G1301	ATCTCCAGTGGGCAAAGAAACTC	qRT-PCR
GhCKI10A/D-R		CATAGATTTTGTTGGCAGCAGGA
GhCKI11A/D-F	Gh_A07G0121 Gh_D07G2381	AGGTCCGAGTTATCGAAGGAATT	qRT-PCR
GhCKI11A/D-R		GACAGCCCAACACCATCCAAAT
GhCKI12A/D-F	Gh_A05G0227 Gh_D05G0310	CAGTTGCTGGAAGTGAGTTTGACC	qRT-PCR
GhCKI12A/D-R		TTAATACTGATTTCTCTCATCGCTCTC
GhCKI13A/D-F	Gh_A13G1711 Gh_D13G2059	GAAGTCACGCAAAGCAGAAAGG	qRT-PCR
GhCKI13A/D-R		CTAGCATCGGTTGTACGAGAACG
GhCKI14A/D-F	Gh_A08G2241 Gh_D08G2607	AATAATGGCCGTGGACATGG	qRT-PCR
GhCKI14A/D-R		CCACACTCCAGCACAATCCC
GhCKI15A/D-F	Gh_A07G0035 Gh_D07G0076	TCCTGGAGGTAGCAGCAGTCATC	qRT-PCR
GhCKI15A/D-R		CGATTTTGTTTCCATGCCCA
GhCKI18A/D-F	Gh_A10G0586 Gh_D10G0631	CACTGTGTGGGATGTCTCTTCGT	qRT-PCR
GhCKI18A/D-R		ACAATATGATCAAAGGAACATTGGC
GhCKI19A/D-F	Gh_A13G1646 Gh_D13G2009	TTGAATTTCTTGTGGATGGTTGGAG	qRT-PCR
GhCKI19A/D-R		GCAACACCTTTACCATGCACCAAGT
GhCKI20A/D-F	Gh_A07G2301 Gh_D07G0215	GGTTTATCAAAGCCAGGATAGGAA	qRT-PCR
GhCKI20A/D-R		GGGTTGGACTCAAGTCAGGGT
GhCKI26A/D-F	Gh_A13G1511 Gh_D13G1841	TGCCTTCATACTAAGCATTCCGAAAC	qRT-PCR
GhCKI26A/D-R		CACCCCACTCCACAACACACAGA
GhCKI27A/D-F	Gh_A13G0876 Gh_D13G1118	TGGTTACAGGATCTAGACTGGTAGCA	qRT-PCR
GhCKI27A/D-R		TTGAGCAGGCAGTACACAATTCTCT
GhCKI28A/D-F	Gh_A11G2352 Gh_D11G2665	TGAAACTCAGGAAACTCTTCGCAC	qRT-PCR
GhCKI28A/D-R		ACCACCCATTATCTCAACACCAAA
GhCKI29A/D-F	Gh_A11G2652 Gh_D11G3355	TTAATGGCTGCAAGTAAATGTGC	qRT-PCR
GhCKI29A/D-R		TATTGACCTTAACCCAATCCAACC
GhCKI30A/D-F	Gh_A08G2140 Gh_D08G2507	CATTTGCTATGGAAGGACAGTTTCT	qRT-PCR
GhCKI30A/D-R		CGAAGCTCAAAAATACAACTCAGATAA
GhCKI31A/D-F	Gh_A05G0158 Gh_D05G0222	TAAAAAGGCAGGTAAACTATCCCG	qRT-PCR
GhCKI31A/D-R		AGGCTGAGATGGCAACAGAATAAAC
Gh18S-F	L24145.1	TCGTAGTTGGACTTAGGGTGGGT	qRT-PCR
Gh18S-R		GTCGGCATCGTTTATGGTTGAGA
GhUBQ7-F	DQ116441	GAAGGCATTCCACCTGACCAAC	qRT-PCR
GhUBQ7-R		CTTGACCTTCTTCTTCTTGTGCTTG
