# Supplementary material for: Genome-wide identification, evolutionary estimation and functional characterization of two cotton CKI gene types
Source: BMC Plant Biol. 2021 May 22;21:229. doi: 10.1186/s12870-021-02990-y (PMC8140429; doi:10.1186/s12870-021-02990-y)
Supplement: Supplementary file 6 — Additional file 6: Table S5. Primer for Quantitative RT-PCR analysis of GrCKI genes expression in G.raimondii. [file 12870_2021_2990_MOESM6_ESM.xlsx]

## Sheet: Table S5
Table S5. Primer for Quantitative RT-PCR analysis of GrCKI genes expression in G.raimondii.
Primer Name	Accession number	Sequences(5'-3')	Destination
GrCKI1-F	Gorai.011G175500.1	TTTGGATGGATCTGAGAGTTA	qRT-PCR
GrCKI1-R		CCACTTTGGACATTAACACCT
GrCKI2-F	Gorai.006G253000.1	TCATGGAGCATATTATCGGTG	qRT-PCR
GrCKI2-R		TCCCCCTTGTAGAAGCATATA
GrCKI3-F	Gorai.005G050700.1	TAGTGAAATAAGAGGCAAGGG	qRT-PCR
GrCKI3-R		GTTCACCAAATGATCCATTCC
GrCKI4-F	Gorai.007G275800.1	TGATAATGGATCGTGTTGTCG	qRT-PCR
GrCKI4-R		TCATAGTGAAGCTGAGGGTGC
GrCKI5-F	Gorai.004G249300.1	TGATCCAATAATTTCCGACTT	qRT-PCR
GrCKI5-R		GTCTTCGCAGGTTCCATCTT
GrCKI6-F	Gorai.004G221700.1	TAAATTAAGCCCCTTTGTGGT	qRT-PCR
GrCKI6-R		CAGTTTGCACATTAACCCCTA
GrCKI7-F	Gorai.001G254700.1	TCTGTTGGAGGCTTGGAGTT	qRT-PCR
GrCKI7-R		TTGACTCGTAATGAAGCTGTG
GrCKI8-F	Gorai.007G147800.1	TTTTCTTGGCTTGAGATGGAT	qRT-PCR
GrCKI8-R		CCTCAACTCCAAACCACTTAA
GrCKI9-F	Gorai.001G179300.1	CTACATTAAGCTCTTTGGGG	qRT-PCR
GrCKI9-R		GCACCACCACATCTTCATTTC
GrCKI10-F	Gorai.009G142600.1	CCGAGAGTGATAGAAAAAACG	qRT-PCR
GrCKI10-R		TCGATTCATACATCAACTGCG
GrCKI11-F	Gorai.001G013300.1	TGAAGTTTAGTGTCGCCGTAT	qRT-PCR
GrCKI11-R		CTTAATGGCAACCTCTTCGT
GrCKI12-F	Gorai.009G032600.1	TTATCGTTGTGGTTGATTCGG	qRT-PCR
GrCKI12-R		GCTACCGATCTTACGACCAA
GrCKI13-F	Gorai.013G227100.1	TTTCAGGTTATAGTTAGGGCT	qRT-PCR
GrCKI13-R		AACTGAGGATGCTTTGTCTTC
GrCKI14-F	Gorai.004G290000.1	CGAAAGAGAAAGAATTCCAGC	qRT-PCR
GrCKI14-R		ACAGCTTGGCTTCATATAGCA
GrCKI15-F	Gorai.001G007400.1	CGAAATCGTCGATACAATAGC	qRT-PCR
GrCKI15-R		TCGTAAAACAGTTGCGGATG
GrCKI16-F	Gorai.010G074400.1	ATCTGAATCTCGTTGATCGGA	qRT-PCR
GrCKI16-R		GCGGATGCTTTGTTCTACTG
GrCKI17-F	Gorai.009G137100.1	AGGTTTTCCTTGTGGGTGAT	qRT-PCR
GrCKI17-R		CCTCGTCGCAATCGCTT
GrCKI18-F	Gorai.011G072100.1	GAACGATTATTTGGCAAAGAG	qRT-PCR
GrCKI18-R		GTCCGTGTTGCAATCGCT
GrCKI19-F	Gorai.013G219500.1	TAATATCGTGAGTGGTGCTGG	qRT-PCR
GrCKI19-R		ATATACTTGTCCGAAGCCTCC
GrCKI20-F	Gorai.001G026300.1	ATAACAAGGTCACCACACGAA	qRT-PCR
GrCKI20-R		TATCCTCGTCTGCCTTTCTTC
GrCKI21-F	Gorai.009G048800.1	AAAACGAGGATATTAAAGCCC	qRT-PCR
GrCKI21-R		CATACACTTGTCCAAAGCCTC
GrCKI22-F	Gorai.013G175600.1	GATCGGAGAGGAGTTTTCAAG	qRT-PCR
GrCKI22-R		CACTTTTGGAACTCCGTGACT
GrCKI23-F	Gorai.006G042700.1	CCTTACGAATGGCAAGTTTAC	qRT-PCR
GrCKI23-R		CAGACATCGTTTGACCTGAAG
GrCKI24-F	Gorai.004G018100.1	GGGTTTATGAAATGCCTGAGT	qRT-PCR
GrCKI24-R		CACTACGACCTGAGGGTGTTC
GrCKI25-F	Gorai.004G018000.1	GGGGTTTACGAAATGCCTC	qRT-PCR
GrCKI25-R		AGTCTTTTCGCAGCCAATC
GrCKI26-F	Gorai.013G203000.1	TCTCACAGGATTTTGTAGGGG	qRT-PCR
GrCKI26-R		CAGCATTACCCCTTCCTCTTC
GrCKI27-F	Gorai.013G123300.1	CCCTAATTTCTTGCCTACTTT	qRT-PCR
GrCKI27-R		GAAGATCACCAAGGCGTTTT
GrCKI28-F	Gorai.007G289500.1	CCTTTATTTAAGTTGAGCCCC	qRT-PCR
GrCKI28-R		TGCTTGAACAACAGGCTGAG
GrCKI29-F	Gorai.007G343500.1	AGAATCGGAGCTTGACCCA	qRT-PCR
GrCKI29-R		AGCATTACCCCTCCCTCTT
GrCKI30-F	Gorai.004G279600.1	TTGGGGGAAAAAGGAAACA	qRT-PCR
GrCKI30-R		ACCTCTATTAGCAGCAGCATT
GrCKI31-F	Gorai.009G024100.1	GGTTTGCGTCGTTTCATTTT	qRT-PCR
GrCKI31-R		GAGCACAGCATTGTCATCC
GrUB7-F	Gorai.011G049100.1	GAAGGCATTCCACCTGACCAAC	qRT-PCR
GrUB7-R		CTTGACCTTCTTCTTCTTGTGCTTG
