# Supplementary material for: Genome-wide identification, evolutionary estimation and functional characterization of two cotton CKI gene types
Source: BMC Plant Biol. 2021 May 22;21:229. doi: 10.1186/s12870-021-02990-y (PMC8140429; doi:10.1186/s12870-021-02990-y)
Supplement: Supplementary file 7 — Additional file 7: Table S6. High temperature induced differentially spliced CKI genes [file 12870_2021_2990_MOESM7_ESM.xlsx]

## Sheet: Table S6
Table S6: High Temperature Induced Differentially Spliced CKI Genes
Gene_id	Type	Period of comparison	Event	Annoation
Gh_D11G2540 (GhCKI4D)	Type I	8H-ADS vs 8N-ADS	SE	Skipped exon
Gh_A05G0227(GhCKI12A)	Type I	8H-TDS vs 8N-TDS	RI	Retained intron
Gh_A11G1211(GhCKI8A)	Type I	8H-TDS vs 8N-TDS	SE	Skipped exon
Gh_A11G1211(GhCKI8A)	Type I	HH-TDS vs HN-TDS	SE	Skipped exon
Gh_D11G2540 (GhCKI4D)	Type I	HH-TDS vs HN-TDS	A3SS	Alternative 3' splice site
Gh_D07G0215(GhCKI20D)	Type II	8H-TS vs 8N-TS	A3SS	Alternative 3' splice site
Gh_A10G0586(GhCKI18A)	Type II	HN-ADS vs HN-ADS	RI	Retained intron
